# Supplementary material for: COVID-19 Vaccination Booster Dose: Knowledge, Practices, and Intention among Pregnant/Planning to Get Pregnant and Lactating Women
Source: Vaccines (Basel). 2023 Jul 17;11(7):1249. doi: 10.3390/vaccines11071249 (PMC10383860; doi:10.3390/vaccines11071249)
Supplement: Supplementary file 1 [file vaccines-11-01249-s001.zip]

Archive with 1 entries (1 files):
- vaccines-2473628-supplementary.pdf
